# Supplementary material for: Comparative Analysis of Annealing–Dissolution Techniques for Hollow Submicron Metal Oxide Fiber Synthesis
Source: Materials (Basel). 2026 Jan 14;19(2):327. doi: 10.3390/ma19020327 (PMC12843503; doi:10.3390/ma19020327)
Supplement: Supplementary file 1 [file materials-19-00327-s001.zip]

Archive with 1 entries (1 files):
- materials-4004097-supplementary.pdf
